# Supplementary material for: Using a protection motivation theory framework to reduce vaping intention and behaviour in Canadian university students who regularely vape: A randomized controlled trial
Source: J Health Psychol. 2023 Jan 12;28(9):832–45. doi: 10.1177/13591053221144977 (PMC10387725; doi:10.1177/13591053221144977)
Supplement: sj-xlsx-7-hpq-10.1177_13591053221144977 – for Using a protection motivation theory framework to reduce vaping intention and behaviour in Canadian university students who regularely vape: A randomized controlled trial [file sj-xlsx-7-hpq-10.1177_13591053221144977.xlsx]

## Sheet: PMT
Q8	Q1_T0 (age)	Q2_T0 (year)	Q3_T0 (gender)	Q4_T0 (ethnicity)	Q5_T0 (income)	Q6_T0 (employment)	Q7_T0 (institution)	(Youth) Q1_T0 (tried)	Q2_T0 (parents)	Q3_T0 (friends)	Q4_T0 (offer)	Q5_T0 (behaviour)	Q6_T0 (purchase)	Q7_T0 (others used)	Q1_T1	Q2_T1	Q3_T1	Q4_T1	Q5_T1	Q6_T1	Q7_T1	Q1_T2	Q2_T2	Q3_T2	Q4_T2	Q5_T2	Q6_T2	Q7_T2	Q1_T3	Q2_T3	Q3_T3	Q4_T3	Q5_T3	Q6_T3	Q7_T3	(PMT I) Q1_T0 (PV)	Q2_T0 (PV)	Q3_T0 (PV)	Q4_T0 (PV)	Q5_T0 (PS)	Q6_T0 (PS)	Q7_T0 (PS)	Q8_T0 (PS)	Q1_T1	Q2_T1	Q3_T1	Q4_T1	Q5_T1	Q6_T1
169347	24	5	1	1	3	4	Michener Institute
10193074	23	5	2	1	2	1	Queen's University	4	2	2	2	2	3	1
20005010		4	2	1	3	2	Queen's University
38941050	23	5	2	1	4	3	Seneca College	4	2	3	2	1	1	1			3	4	3	4										2	1	4	1	1
250853063	23	5	2	6	2	2	UWO
251170485	18	5	1	1	4	2	Kings at Western
260849134	26	4	2	1	2	2	McGill University
01-001	19	2	1	5	1	2	Western University	4	1	3	2	3	3	1		1	2	4	2	5			2	1	4	1	1			1	5	3	2	4		3	3	3	3	2	4	3	4	10	9	8	8	10	10
01-002	31	5	2	1	3	1	Western		2	1	4	1	1	1		2	3	4	2	5			1	4	2	3	4			2	4	1	2	4		10	10	10	5	10	10	10	10	10	10	10	0	10	10
01-003	22	4	1	5	3	4	Western University	4	2	4	1	3	4	1		1	4	4	3	4			2	4	4	3	4									2	3	3	3	3	3		2	7	9	9	8	9	8
01-004	25	4	2	3	5	3	Western	4	2	4	1	4	4	1		1	3	4	3	5										2	2	2	1	1		10	10	10	7	9	5	7	7	10	9	9	9	10	7
01-005	18	1	1	2	2	2	University of British Columbia	3	2	4	1	3	5	1		2	3	2	1	1			2	2	2	2	1			2	2	1	1	1		2	2	2	2	2	5	3	2	10	9	9	9	10	9
01-006	18	1	2	4	3	2	Western	3	2	2	2	4	2	1		2	3	2	1	1			2	3	1	2	1			2	3	3	1	1		2	4	3	0	8	5	7	8	7	7	5	0	9	9
01-007	18	2	1	1	4	2	kings at western	2	2	3	2	2	2	1		2	3	2	2	4			2	3	3	2	4			2	3	2	1	1		3	3	3	2	5	2	2	2	3	5	5	4	4	4
01-008	24	4	2	1	1	2	University of Windsor	4	2	4	2	3	4	2		2	3	3	1	1			2	4	3	1	1			1	3	1	3	4		2	5	3	7	5	9	8	9	6	6	6	7	7	7
01-010	22	4	2	1	3	3	McMaster University	3	2	3	3	1	1	1		2	2	1	1	1			1	2	1	5	4									7	3	3	5	5	8	7	8	5	3	1	4	8	8
01-011	21	3	1	2	3	3	University of Ottawa	4	1	3	1	4	4	1		1														1	3	3	2	5		1	1	1	1	1	1	3	2	7	7	7	1	8	8
01-013	19	2	2	1	5	3	Western University	3	2	5	2	3	4	2			5	2	1	3			2	4	2	2	5			2	5	2	3	5		10	10	8	7	10	10	10	9
01-014	20	3	1	1	5	3	University of Western Ontario	3	2	5	2	3	3	1		2	5	1	2	5			2	5	2	3	4			1	2	2	2	2		7	4	5	4	7	5	6	7	5	7	4	5	8	8
01-018	21	4	1	1	2	3	Western University	4	2	5	1	5	4	1		2	2	2	3	4			2	2	2	2	2			2	4	2	3	4		3	2	7	0	1	5	2	3	1	1	2	0	4	6
01-019	24	4	1	1	4	1	Western	4	2	1	3	1	1	1		2	4	2	2	5			2	4	2	2	5									0	5	3	7	6	6	5	7	10	9	10	10	9	10
01-020	21	3	1	1	4	2	Western University	3	2	4	2	2	5	1		2	3	3	1	1																8	6	4	4	8	8	8	9	7	6	4	4	8	10
01-021	21	3	2	5	3	2	Athabasca University	3	2	5	1	3	4	1		2																				2	2	2	2	3	2	3	1	0	0	0	5	10	5
01-024		2	1	1	4	2	Western	3	2	3	3	1	1	1																						5	0	0	1	7	10	9	9
01-025	21	2	1	4	1	4	Wester University	3	2	5	1	2	4	1			3	2	5	2			1	4	3	2	2									7	8	5	3	5	6	3	7
01-028	21	3	1	6	1	1	Windsor	4	2	3	2	5	4	1		2	3	1	5	4			1	3	1	5	4			2	2	3	1	1		6	5	5	8	7	10	10	9	3	3	3	2	2	6
01-029	32	5	1	1	2	1	western	4	2	2	1	5	4	1		2	2	3	1	1			2	2	3	2	1									7	7	7	7	8	10	9	8	4	4	4	6	6	9
01-030	19	2	1	1	5	3	Huron University College	3	2	2	2	2	1	2		2														1	5	2	3	5		3	2	2	3	8	7	8	8	5	4	3	5	9	8
01-033	20	3	2	1	4	2	Western	4	2	2	2	5	4	1			5	4	2	5			1	5	2	3	4			1	5	2	2	4		10	10	10	10	10	6	7	10
01-038	22	4	1	5	1	2	McMaster	3	1	4	2	3	4	1		1	5	4	2	4			1	5	2	3	2									2	2	2	2	1	2	2	2	8	7	7	6	8	7
01-039	18	1	1	5	1	3	McMaster	3	1	4	1	3	2	1		1	1	2	1	1			2	1	3	1	1									2	2	2	2	2	3	2	2	8	9	9	9	9	9
01-040	24	4	2	1	1	2	The University of Guelph	3	2	1	3	1	1	1		2																				1	1	1	4	3	8	8	8	3	3	3	4	3	7
01-041	22	4	2	4	2	2	Western University	4	2	5	2	5	4	2			5	4	3	5			2	4	2	2	2									7	7	7	8	7	7	7	7
01-044	23	5	2	4	5	1	Guelph	4	2	2	3	1	1	2		1	4	2	3	4			2	3	2	4	4									10	8	3	8	10	5	9	6	6	7	8	6	6	8
01-045		1	2	1	2	3	Athabasca University	4	2	3	2	5	4	1		2	5	2	1	1			2	5	2	1	1									9	8	8	5	6	9	6	9	9	8	9	8	9	8
01-046
01-049	19	2	2	1	4	2	University of Western Ontario	2	2	4	1	4	4	1		2	5	2	5	4																2	3	3	5	4	8	9	8	7	6	7	7	8	9
01-050	18	1	1	1	5	2	Western University	2	2	5	1	5	4	1		2	5	1	4	4																9	9	9	6	10	8	10	10	9	9	8	9	9	9
01-051	20	2	2	6	3	3	Western University	3	2	5	1	4	4	1		2	5	4	3	5																8	6	9	7	7	7	8	6	8	8	8	8	8	7
01-052	18	2	2	4	3	2	UBC	2	1	5	2	3	2	1		1	3	1	5	4																3	3	2	2	3	3	2	3	8	6	7	6	7	7
01-053	20	2	2	1	4	3	Queen's University	3	2	3	1	5	4	1		1	3	1	1	1																8	8	8	9	7	8	7	10	9	8	8	9	8	8
01-055	22	4	2	1	3	2	Queen's University	2	2	2	1	3	4	1		2																				6	4	4	3	4	4	4	3	7	7	7	3	6	6
02-001	22	5	2	4	4	2	Western University	3	2	2	2	3	4	1		2	2	3	1	1			2	3	2	4	2			2	3	2	3	2
02-002	24	3	1	2	3	2	University of Windsor	4	1	2	3		1	1		1	2	3	2	3			2	2	3	1	1			1	2	3	1	1
02-003	23	4	2	1	1	3	University of Toronto	4	2	3	2	2	1	1		2	4	2	2	3			2	3	3	1	1			2	3	2	2	1
02-005	23	5	2	6	2	1	UWO	4	2	3	3	3	4	1		2	3	2	3	3			2	3	3	4	4			2	3	3	3	4
02-006	24	5	1	6	5	2	Western University	4	2	4	2	3	4	3		2	4	1	4	4			2	4	1	4	4			2	4	1	3	4
02-008	22	5	2	1	4	2	Western University	4	2	5	2	2	5	1		2	5	2	1	1			2	5	3	1	1			2	5	3	2	5
02-009	24	5	1	1	3	4	Michener Institute	4	2	2	2	2	2	1		2	2	3	1	1			2	2	2	1	1			2	2	3	1	1
02-013	22	5	1	1	4	2	Ivey	3	2	3	1	2	3	1
02-014	20	2	1	4	5	3	Western University	3	2	5	1	5	4	1
02-018		1	2	6	4	2	University of western Ontario	4	1	5	2	2	4	1		2	5	3	1	1			2	5	3	1	1			1	3	2	2	3
02-019	22	5	1	1	3	4	UBC	4	2	2	3	3	3	2		2	1	3	1	3			1	2	2	2	2			1	2	1	2	3
02-020	25	4	2	1	1	2	Guelph	4	2	3	2	4	4	1		1	3	2	3	2			1	4	2	3	2			1	3	2	3	4
02-021	18	1	1	6	4	3	University of Western Ontario	3	2	4	2	3	4	1		2	5	1	2	2			2	4	2	3	4			1	5	2	3	5
02-022	34	2	2	1	3	3	University of Manitoba	4	1	2	4		1	1		1	1	4	1	1
02-025	20	2	2	1	1	2	western	3	2	5	1	4	4	2
02-026	23	2	1	1	2	3	Western	3	2	4	2	5	4	1		2	4	2	4	4			2	4	2	3	4			2	4	2	3	4
02-032	26	4	2	1	2	2	McGill University	4	2	2	1	5	4	1		2	2	1	3	4			2	3	1	5	4
02-033	21	3	2	5	1	3	Mount Royal University	3	2	5	2	4	4	2		2	4	1	2	4
02-035	18	1	2	1	3	3	Wilfred Laurier University	2	2	5	2	4	4	1
02-036	19	2	2	3	3	2	University of Toronto	3	1	4	2	4	4	2		1	4	1	2	4			1	4	2	3	5			1	4	2	3	2
02-041	21	4	1	4	2	3	Queen's	4	2	2	2	2	4	3		2	3	2	2	4			2	2	2	3	5			2	2	2	3	4
02-042	25	1	2	1	4	3	University of Toronto	4	2	2	2	3	4	2		2	3	2	2	4			2	3	2	3	4			2	3	2	2	4
02-044	18	1	1	5	1	3	Memorial University of Newfoundland	3	1	5	2	2	2	1		1	5	2	3	2			1	5	2	3	4			1	5	2	3	4
02-046	21	1	1	1	1	2	Western university	4	2	2	4		1	2																6
02-048	24	5	2	4	1	2	University of Guelph	4	2	2	3	5	4	1
02-051	21	3	1	1	2	3	Western University	3	2	2	2	3	4	1		2	2	2	4	4
02-056	19	2	2	4	4	2	University of Calgary	3	1	4	1	3	4	1		1	5	2	3	4
Kin	24	4	1	1	4	1	Western		2	1	4		1	1
nursing	20	2	2	1	1	2	western	4	2	3	1		5				2
		5	2	1	3	1	Western	3	2	2	4		1	2
		5	1	4	3	4
	34	2	2	1	3	3	University of Manitoba
	21	2	1	4	3	4	Wester Univeristy
	21	3	1	6	1	1	Windsor
	23	5	2	4	5	2
	27	2	2	3	3	1	Athabasca
[truncated: 402 more columns]

## Sheet: Control
Q8	Q1_T0	Q2_T0	Q3_T0	Q4_T0	Q5_T0	Q6_T0	Q7_T0	(Youth) Q1_T0	Q2_T0	Q3_T0	Q4_T0	Q5_T0	Q6_T0	Q7_T0	Q1_T1	Q2_T1	Q3_T1	Q4_T1	Q5_T1	Q6_T1	Q7_T1	Q1_T2	Q2_T2	Q3_T2	Q4_T2	Q5_T2	Q6_T2	Q7_T2	Q1_T3	Q2_T3	Q3_T3	Q4_T3	Q5_T3	Q6_T3	Q7_T3	(PMT I) Q1_T0	Q2_T0	Q3_T0	Q4_T0	Q5_T0	Q6_T0	Q7_T0	Q8_T0	Q1_T1	Q2_T1	Q3_T1	Q4_T1	Q5_T1	Q6_T1
02-001	22	5	2	4	4	2	Western University	3	2	2	2	3	4	1		2	2	3	1	1			2	3	2	4	2			2	3	2	3	2		8	7	6	3	7	8	8	9	6	5	5	4	7	6
02-002	24	3	1	2	3	2	University of Windsor	4	1	2	3		1	1		1	2	3	2	3			2	2	3	1	1			1	2	3	1	1		5	0	0	1	1	6	4	0	0	0	0	1	2	7
02-003	23	4	2	1	1	3	University of Toronto	4	2	3	2	2	1	1		2	4	2	2	3			2	3	3	1	1			2	3	2	2	1		4	3	4	4	3	5	2	5	5	5	5	5	5	5
02-005	23	5	2	6	2	1	UWO	4	2	3	3	3	4	1		2	3	2	3	3			2	3	3	4	4			2	3	3	3	4		7	6	6	5	6	7	8	9	8	7	7	8	7	8
02-006	24	5	1	6	5	2	Western University	4	2	4	2	3	4	3		2	4	1	4	4			2	4	1	4	4			2	4	1	3	4		7	6	6	7	7	6	4	5	4	3	3	4	5	6
02-008	22	5	2	1	4	2	Western University	4	2	5	2	2	5	1		2	5	2	1	1			2	5	3	1	1			2	5	3	2	5		4	8	2	5	8	10	10	10	6	4	4	6	6	10
02-009	24	5	1	1	3	4	Michener Institute	4	2	2	2	2	2	1		2	2	3	1	1			2	2	2	1	1			2	2	3	1	1		7	7	5	6	6	3	3	7	7	7	7	7	8	7
02-013	22	5	1	1	4	2	Ivey	3	2	3	1	2	3	1																						6	6	5	6	6	5	6	6
02-014	20	2	1	4	5	3	Western University	3	2	5	1	5	4	1																						7	7	7	5	7	9	8	10	7	8	8	6	8	7
02-018		1	2	6	4	2	University of western Ontario	4	1	5	2	2	4	1		2	5	3	1	1			2	5	3	1	1			1	3	2	2	3		5	3	3	6	4	6	6	6	2	2	2	4	6	7
02-019	22	5	1	1	3	4	UBC	4	2	2	3	3	3	2		2	1	3	1	3			1	2	2	2	2			1	2	1	2	3		6	5	5	7	8	9	5	7	8	7	10	8	3	2
02-020	25	4	2	1	1	2	Guelph	4	2	3	2	4	4	1		1	3	2	3	2			1	4	2	3	2			1	3	2	3	4		5	3	2	5	2	6	6	4	3	5	5	7	6	5
02-021	18	1	1	6	4	3	University of Western Ontario	3	2	4	2	3	4	1		2	5	1	2	2			2	4	2	3	4			1	5	2	3	5		6	6	5	6	4	3	4	4	7	6	4	5	4
02-022	34	2	2	1	3	3	University of Manitoba	4	1	2	4		1	1		1	1	4	1	1																10	10	10	5	8	7	8	10	10	10	10	5	8	9
02-025	20	2	2	1	1	2	western	3	2	5	1	4	4	2																						10	9	8	7	10	10	10	10
02-026	23	2	1	1	2	3	Western	3	2	4	2	5	4	1		2	4	2	4	4			2	4	2	3	4			2	4	2	3	4		5	7	8	7	7	10	10	4	10	10	10	10	10	10
02-032	26	4	2	1	2	2	McGill University	4	2	2	1	5	4	1		2	2	1	3	4			2	3	1	5	4									6	6	6	5	8	7	7	9	4	3	4	4	9	7
02-033	21	3	2	5	1	3	Mount Royal University	3	2	5	2	4	4	2		2	4	1	2	4																8	8	8	7	5	8	10	6	8	6	6	8	7	8
02-035	18	1	2	1	3	3	Wilfred Laurier University	2	2	5	2	4	4	1																						10	10	10	8	9	6	7	7
02-036	19	2	2	3	3	2	University of Toronto	3	1	4	2	4	4	2		1	4	1	2	4			1	4	2	3	5			1	4	2	3	2		4	3	3	2	4	5	5	4	3	4	4	4	5	4
02-041	21	4	1	4	2	3	Queen's	4	2	2	2	2	4	3		2	3	2	2	4			2	2	2	3	5			2	2	2	3	4		6	6	5	5	5	6	8	7	6	6	7	6	7	6
02-042	25	1	2	1	4	3	University of Toronto	4	2	2	2	3	4	2		2	3	2	2	4			2	3	2	3	4			2	3	2	2	4		4	4	4	3	4	6	5	4	6	6	6	4	6	6
02-044	18	1	1	5	1	3	Memorial University of Newfoundland	3	1	5	2	2	2	1		1	5	2	3	2			1	5	2	3	4			1	5	2	3	4		3	3	3	3	3	4	3	4	3	3	3	3	3	3
02-046	21	1	1	1	1	2	Western university	4	2	2	4		1	2																6						8	8	8	8	8	5	8	9
02-048	24	5	2	4	1	2	University of Guelph	4	2	2	3	5	4	1																						10	10	10	7	10	10	10	10
02-051	21	3	1	1	2	3	Western University	3	2	2	2	3	4	1		2	2	2	4	4																8	9	8	7	8	6	7	10	9	9	9	6	9	10
02-056	19	2	2	4	4	2	University of Calgary	3	1	4	1	3	4	1		1	5	2	3	4																3	2	2	2	2	3	3	2	3	3	3	2	4	4
Kin	24	4	1	1	4	1	Western		2	1	4		1	1																						7	4	6	8	6	8	7	8
nursing	20	2	2	1	1	2	western	4	2	3	1		5				2																			10	6	7	8	7	8	8	7
		5	2	1	3	1	Western	3	2	2	4		1	2
		5	1	4	3	4
	34	2	2	1	3	3	University of Manitoba
	21	2	1	4	3	4	Wester Univeristy
	21	3	1	6	1	1	Windsor
	23	5	2	4	5	2
	27	2	2	3	3	1	Athabasca
[truncated: 402 more columns]
